# Supplementary material for: DHX9 SUMOylation is required for the suppression of R-loop-associated genome instability
Source: Nat Commun. 2024 Jul 17;15:6009. doi: 10.1038/s41467-024-50428-4 (PMC11255299; doi:10.1038/s41467-024-50428-4)
Supplement: Supplementary file 4 — Source Data [file 41467_2024_50428_MOESM4_ESM.xlsx]

## Sheet: Figure 1
Figure 1c						Figure 1d							Figure 1e						Figure 1f						Figure 1g									Figure 1h									Figure 1k

## Sheet: Figure 1j
Figure 1j	PLA foci
	siDHX9+Vect-2	siDHX9+WT-2	siDHX9+K120R-13	siDHX9+WT-2 +antibody DHX9 along
	0	60	7	0
	0	26	1	0
	0	23	10	0
	0	56	22	0
	0	0	12	0
	0	15	15	0
	0	12	8	0
	0	27	3	0
	0	46	13	0
	0	19	14	0
	0	38	9	0
	0	17	0	0
	0	15	5	0
	0	31	2	0
	0	23	7	0
	0	25	10	0
	0	36	6	0		Table Analyzed
	0	27	10	0
	0	25	18	0		Column C	siDHX9+K120R-13
	0	60	22	0		vs.	vs.
	0	31	20	0		Column B	siDHX9+WT-2
	0	53	18	0
	0	60	0	0		Mann Whitney test
	0	59	5	0		P value	<0.0001
	0	35	7	0		Exact or approximate P value?	Approximate
	0	10	8	0		P value summary	****
	0	9	24	0		Significantly different (P < 0.05)?	Yes
	0	41	0	0		One- or two-tailed P value?	Two-tailed
	0	34	7	0		Sum of ranks in column B,C	35209 , 14562
	0	58	12	0		Mann-Whitney U	2001
	0	54	0	0
	0	33	0	0		Difference between medians
	0	24	10	0		Median of column B	44.00, n=157
	0	19	4	0		Median of column C	8.000, n=158
	0	23	6	0		Difference: Actual	-36
	0	16	5	0
	0	16	7	0
	0	21	12	0
	0	13	6	0
	0	14	0	0
	0	12	8	0
	0	11	1	0
	0	0	15	0
	0	0	2	0
	0	17	2	0
	0	27	0	0
	0	23	7	0
	0	18	4	0
	0	24	3	0
	0	24	8	0
	0	23	21	0
	0	43	10	0
	0	44	6	0
	0	60	14	0
	0	52	5	0
	0	60	7	0
	0	60	9	0
	0	60	7	0
	0	60	17	0
	0	56	12	0
	0	49	15	0
	0	24	6	0
	0	15	6	0
	0	28	7	0
	0	29	7	0
	0	60	2	0
	0	60	15	0
	0	51	8	0
	0	60	1	0
	0	59	3	0
	0	58	0	0
	0	53	1	0
	0	60	10	0
	0	54	13	0
	0	48	6	0
	0	60	11	0
	0	46	7	0
	0	60	3	0
	0	49	15	0
	0	7	8	0
	0	60	26	0
	0	46	6	0
	0	32	14	0
	0	44	18	0
	0	60	19	0
	0	46	11	0
	0	60	27	0
	0	48	25	0
	0	58	23	0
	0	55	15	0
	0	60	16	0
	0	59	10	0
	0	53	14	0
	0	23	15	0
	0	56	6	0
	0	60	6	0
	0	54	8	0
	0	60	5	0
	0	60	4	0
	0	60	21	0
	0	60	1	0
	0	60	0	0
	0	60	11	0
	0	60	17	0
	0	53	21	0
	0	60	8	0
	0	60	7	0
	0	60	20	0
	0	3	9	0
	0	18	10	0
	0	11	5	0
	0	21	12	0
	0	18	5	0
	0	12	5	0
	0	58	10	0
	0	53	18	0
	0	26	28	0
	0	24	14	0
	0	39	11	0
	0	36	26	0
	0	38	0	0
	0	57	0	0
	0	47	7	0
	0	52	8	0
	0	56	0	0
	0	52	5	0
	0	58	18	0
	0	60	13	0
	0	60	22	0
	0	60	11	0
	0	23	24	0
	0	32	22	0
	0	28	10	0
	0	56	0	0
	0	43	13	0
	0	34	11	0
	0	34	0	0
	0	12	12	0
	0	12	18	0
	0	35	0	0
	0	56	19	0
	0	52	12	0
	0	54	9	0
	0	56	8	0
	0	47	5	0
	0	45	4	0
	0	3	0	0
	0	60	10	0
	0	32	11	0
	0	1	0	0
	0	60	0	0
	0	40	4	0
	0	60	28	0
	0	13	3	0
	0	29	0	0
	0	36	5	2
	0	29	0	1
	0		0	2
	0			1
	0			2
	0			3
	0			4
	0			1
	0			2
	0			4
	0			3
	0			2
	0			1
	0			1
	0			1
	0			2
	0			1
	0			2
	0			2
	0			1
	0			1
	0			2
	0			3
	0

## Sheet: Figure 2
Figure 2c				Figure 2f

## Sheet: Figure 2a
Figure 2a
	hours	siCtrl+Vect									siCtrl+WT									siCtrl+K120R									siDHX9+Vect									siDHX9+WT									siDHX9+K120R
		Trial 1			Trial 2			Trial 3			Trial 1			Trial 2			Trial 3			Trial 1			Trial 2			Trial 3			Trial 1			Trial 2			Trial 3			Trial 1			Trial 2			Trial 3			Trial 1
	0	1	1	1	1	1	1	1	1	1	1	1	1	1	1	1	1	1	1	1	1	1	1	1	1	1	1	1	1	1	1	1	1	1	1	1	1	1	1	1	1	1	1	1	1	1	1	1	1
	48	3.9	4	4.07	4.54	4.7	4.58	4.95	3.98	3.98	4.54	4.37	4.44	4.33	4.37	4.65	4.21	4.54	4.33	3.59	3.63	3.45	3.61	3.1	3.12	3.49	3.4	3.77	3.12	3.29	2.29	3.22	4.33	4.16	3.4	3.45	3.75	3.61	3.75	3.36	4.07	4.74	4.54	3.84	4	3.89	2.99	2.78	2.82
	72	7.34	7.38	7.47	5.53	5.39	5.95	7	6.8	6.92	8.17	8.54	8.63	5.48	5.41	5.32	6.53	6.59	6.8	7.08	6.87	7.01	4.61	4.79	3.7	5.09	5.81	5.74	6.99	6.02	6.57	4.79	4.74	4.95	5.67	5.81	5.39	7.52	7.34	7.61	5.65	5.83	5.81	6.32	6.48	6.58	6.43	6.53	6.02
	96	13.9	13.8	13.3	11.5	11.7	10.8	10.1	9.84	10	14.5	14	14.9	11.3	10.2	11	10.7	10.5	10.8	9.97	9.53	9.44	8.12	8.61	7.82	9.56	7.8	7.59	9.12	8.1	8.66	6.46	6.59	6.36	6.78	6.99	5.83	12.1	11.8	14	9.02	8.84	8.63	9.05	8.91	8.24	8.56	7.82	8.38
	Mean Diff.	95.00% CI of diff.	Below threshold?	Summary	Individual P Value
siDHX9+Vect vs. siDHX9+WT	-2.856	-3.823 to -1.888	Yes	****	<0.0001
siDHX9+WT vs. siDHX9+K120R	4.168	3.200 to 5.135	Yes	****	<0.0001
[truncated: 6 more columns]

## Sheet: Figure 2b
Figure 2b
	hours	siCtrl+Vect			siCtrl+WT			siCtrl+K120R			siDHX9+Vect			siDHX9+WT			siDHX9+K120R
		Trial 1	Trial 2	Trial 3	Trial 1	Trial 2	Trial 3	Trial 1	Trial 2	Trial 3	Trial 1	Trial 2	Trial 3	Trial 1	Trial 2	Trial 3	Trial 1	Trial 2	Trial 3
	0	1	1	1	1	1	1	1	1	1	1	1	1	1	1	1	1	1	1
	48	2.59	2.38	4.2425	2.31	2.25	4.37	1.94	1.8	3.705	2.15	2.17	3.91	2.2	2.17	4.37	1.64	1.78	3.705
	72	4.23	3.78	5.84125	3.54	3.96	5.9825	3.78	3.3	4.6	3.22	3.43	4.43	3.4	3.54	5.95	3.12	3.22	4.55
	96	7.18	6.9	7.415	6.9	7.15	8.3275	6.01	6.15	6.1925	3.91	4	4.655	6.24	6.31	7.43	3.63	3.98	4.365
		Mean Diff.	95.00% CI of diff.	Below threshold?	Summary	Individual P Value
	siDHX9+Vect vs. siDHX9+WT	-2.548	-3.708 to -1.387	Yes	****	<0.0001
	siDHX9+WT vs. siDHX9+K120R	2.768	1.607 to 3.928	Yes	****	<0.0001

## Sheet: Figure 2d
Figure 2d
HeLa stable clone	siCtrl+Vect-2			siCtrl+WT-2			siCtrl+K120R-13			siDHX9+Vect-2			siDHX9+WT-2			siDHX9+K120R-13
	Trial 1	Trial 2	Trial 3	Trial 1	Trial 2	Trial 3	Trial 1	Trial 2	Trial 3	Trial 1	Trial 2	Trial 3	Trial 1	Trial 2	Trial 3	Trial 1	Trial 2	Trial 3
	1	1	1	0.970037	1.04472	0.977157	0.986891	0.947154	0.913706	0.53221	0.727642	0.422335	0.938202	0.902439	0.743655	0.79588	0.719512	0.551015
Bonferroni's multiple comparisons test	Mean Diff.	95.00% CI of diff.	Below threshold?	Summary	Adjusted P Value
siDHX9+WT-2 vs. siDHX9+Vect-2	0.3007	0.1967 to 0.4047	Yes	****	<0.0001
siDHX9+WT-2 vs. siDHX9+K120R-13	0.1726	0.06859 to 0.2767	Yes	***	0.0001

## Sheet: Figure 2e
Figure 2e
HeLa stable clone	siCtrl+Vect-2			siDHX9+Vect-2			siCtrl+WT-2			siDHX9+WT-2			siCtrl+K120R-3			siDHX9+K120R-3			siCtrl+K120R-13			siDHX9+K120R-13
	Trial 1	Trial 2	Trial 3	Trial 1	Trial 2	Trial 3	Trial 1	Trial 2	Trial 3	Trial 1	Trial 2	Trial 3	Trial 1	Trial 2	Trial 3	Trial 1	Trial 2	Trial 3	Trial 1	Trial 2	Trial 3	Trial 1	Trial 2	Trial 3
% of apoptocic	2.65	4.07	1	22.3	20.33	25.92	2.75	5.31	2.63	4.93	8.33	7.5	2.54	7.44	5.31	18.44	16.63	20.28	2.71	5.69	1.8	20.05	20.57	20.35
Bonferroni's multiple comparisons test	Mean Diff.	95.00% CI of diff.	Below threshold?	Summary	Adjusted P Value
WT-2 vs. Vect-2	-15.93	-20.63 to -11.23	Yes	****	<0.0001
WT-2 vs. K120R-3	-11.53	-16.23 to -6.829	Yes	***	0.0002
WT-2 vs. K120R-13	-13.4	-18.10 to -8.702	Yes	****	<0.0001

## Sheet: Figure 3b
	Figure 3b
		Trial 1	Trial 2	Trial 3
	% of postive cells	siCtrl+Vect-2
	DMSO	1	0	0.32		Bonferroni's multiple comparisons test	Mean Diff.	95.00% CI of diff.	Below threshold?	Summary	Adjusted P Value
	CPT	28	32.58	35.45		siDHX9_WT-2 vs. siDHX9_Vect-2	-24.49	-33.23 to -15.75	Yes	***	0.0003
		siCtrl+WT-2				siDHX9_WT-2 vs. siDHX9_K120R-13	-23.53	-32.27 to -14.79	Yes	***	0.0004
	DMSO	1	1.26	0		Bonferroni's multiple comparisons test	Mean Diff.	95.00% CI of diff.	Below threshold?	Summary	Adjusted P Value
	CPT	36	36.12	35		siCtrl+WT-2+CPT vs. siCtrl+Vect-2+CPT	3.697	-3.750 to 11.14	No	ns	0.3819
		siCtrl+K120R-13				siCtrl+WT-2+CPT vs. siCtrl+K120R-13+CPT	-0.56	-8.006 to 6.886	No	ns	>0.9999
	DMSO	1	0.62	0
	CPT	32	38.8	38
		siDHX9+Vect-2
	DMSO	26	26.69	31
		siDHX9+WT-2
	DMSO	3	0.21	7
		siDHX9+K120R-13
	DMSO	23	31.8	26

## Sheet: Figure 3c
Figure 3c
Intensity	siCtrl+Vect-2 +DMSO	siCtrl+Vect-2 +CPT	siCtrl+WT-2 +DMSO	siCtrl+WT-2 +CPT	siCtrl+K120R-13 +DMSO	siCtrl+K120R-13 +CPT	siDHX9+Vect-2 +DMSO	siDHX9+WT-2 +DMSO	siDHX9+K120R-13 +DMSO	Table Analyzed	KD96hr_IF_stable
	23.7844	228.145	26.1594	211.819	25.6874	215.035	114.379	38.0188	102.479
	23.0368	197.508	24.9171	181.253	21.6404	209.089	107.201	36.6591	82.1682	Column H	siDHX9+WT-2+DMSO
	22.8775	196.761	24.8296	179.023	21.3921	199.771	98.3114	35.2906	79.3266	vs.	vs.
	22.6106	192.18	23.644	176.652	20.6882	191.227	88.3099	34.3411	70.2092	Column G	siDHX9+vect-2+DMSO
	22.2569	190.39	22.7064	170.069	20.6086	188.815	83.54	34.1865	69.0987
	18.715	189.201	21.9727	166.577	20.586	186.864	78.3335	33.1247	68.8329	Unpaired t test
	17.8966	186.602	21.3813	163.556	20.5387	185.61	76.2375	33.0444	67.9545	P value	0.0473
	17.8856	181.828	21.1888	162.596	20.4868	184.709	71.2098	32.8578	64.1695	P value summary	*
	17.8325	175.2	21.1154	161.366	20.3974	183.555	70.3887	32.8459	63.5012	Significantly different (P < 0.05)?	Yes
	17.7477	173.803	20.9124	160.166	19.2829	181.514	66.3468	31.5664	58.2252	One- or two-tailed P value?	Two-tailed
	17.7239	170.84	20.6879	155.365	19.1305	180.093	61.0068	31.1348	58.185	t, df	t=2.007, df=105
	17.6404	170.064	20.1821	154.22	19.0923	177.955	59.6823	29.6514	57.8399
	17.5313	166.009	19.7749	154.186	18.7882	176.904	57.5821	29.4389	57.0722	How big is the difference?
	17.4098	165.235	19.7569	153.447	18.6414	173.117	57.1004	29.2662	56.2213	Mean of column G	44.09
	17.2722	163.006	19.5913	152.823	18.6298	169.441	57.0589	29	55.1057	Mean of column H	33.92
	17.0238	162.508	19.423	152.018	18.3984	166.049	55.1725	28.9785	54.2426	Difference between means (H - G) ± SEM	-10.17 ± 5.069
	16.9344	157.434	19.1671	150.27	18.3658	165.535	54.6977	28.9054	54.1868	95% confidence interval	-20.22 to -0.1219
	16.9214	156.53	18.9923	150.005	18	165.527	54.1754	28.4229	52.1139	R squared (eta squared)	0.03694
	16.8611	156.239	18.7271	149.867	17.794	165.517	53.5237	27.8862	51.9876
	16.8602	148.627	18.6386	148.199	17.7918	161.937	50.252	27.8436	51.12	Table Analyzed	KD96hr_IF_stable
	16.8591	145.942	18.0051	145.707	17.6916	160.995	50.0135	27.7176	50.367
	16.7983	144.314	17.9449	143.651	17.5927	160.867	49.2449	27.4711	47.7936	Column I	siDHX9+K120R-13+DMSO
	16.7122	144.309	17.879	143.596	17.5449	159.706	47.7021	27.3631	44.932	vs.	vs.
	16.6771	143.11	17.868	143.086	17.4643	157.954	46.9019	27.3409	44.7963	Column H	siDHX9+WT-2+DMSO
	16.5997	142.409	17.7958	142.999	17.4207	157.277	46.6869	26.828	44.5856
	16.5931	141.898	17.4551	142.107	17.2671	156.833	44.8032	26.4128	44.1795	Unpaired t test
	16.5231	141.742	17.444	141.69	17.1572	156.705	44.5788	26.1969	43.218	P value	0.0386
	16.4619	141.477	17.2995	141.409	17.1474	155.831	44.0522	25.8645	42.8617	P value summary	*
	16.4609	141.312	17.2607	141.013	17.0304	155.362	43.1334	25.7808	41.704	Significantly different (P < 0.05)?	Yes
	16.3984	139.846	17.2148	140.828	17.0186	153.085	43.0986	25.6127	41.104	One- or two-tailed P value?	Two-tailed
	16.3838	136.914	17.1196	140.12	17.0166	152.554	42.7535	25.5706	40.6538	t, df	t=2.098, df=95
	16.3544	136.737	17.0265	139.887	16.9641	152.234	42.6244	25.3091	40.1472
	16.2436	136.402	17.0175	138.635	16.815	151.347	42.5656	25.2756	39.9018	How big is the difference?
	16.2007	136.384	16.9671	138.507	16.7891	151.287	42.3985	25.2645	39.6647	Mean of column H	33.92
	16.1525	135.665	16.9201	138.123	16.7804	149.342	41.7088	25.2194	39.4142	Mean of column I	42.64
	16.1315	135.287	16.8322	137.763	16.6862	148.565	41.377	25.1608	38.6501	Difference between means (I - H) ± SEM	8.721 ± 4.158
	16.1231	134.522	16.7781	136.766	16.5543	145.099	40.6267	25.1167	38.6498	95% confidence interval	0.4669 to 16.98
	16.1153	133.646	16.7215	136.302	16.529	144.276	40.6249	25.0956	38.462	R squared (eta squared)	0.04426
	16.0873	133.115	16.7025	135.273	16.4161	143.775	40.3614	25.0249	37.8333
	16.0839	133.038	16.6593	132.083	16.3855	143.522	40.2527	24.7888	37.7395	Table Analyzed	KD96hr_IF_stable
	16.0839	128.538	16.6126	132.03	16.145	142.18	39.8714	24.6526	37.7384
	16.0384	126.446	16.6072	130.259	16.1391	140.646	39.4898	24.3646	37.2925	Column F	siCtrl+K120R-13+CPT
	15.9657	125.456	16.5913	129.726	15.9938	140.402	39.4222	24.0142	37.25	vs.	vs.
	15.911	124.964	16.5593	128.92	15.9657	139.682	39.4091	23.972	36.9363	Column D	siCtrl+WT-2+CPT
	15.8464	124.726	16.4996	128.891	15.9549	139.441	39.1636	23.1053	36.6428
	15.8175	123.296	16.4766	128.883	15.874	138.155	39.1538	23.0936	36.5658	Unpaired t test
	15.79	123.003	16.4408	128.419	15.8686	134.219	38.8879	22.8969	36.1818	P value	0.1786
	15.7788	122.316	16.4032	128.255	15.8488	134.193	38.7699	22.7949	36.1425	P value summary	ns
	15.7342	121.003	16.3961	128.057	15.8028	134.137	38.7171	22.6986	36.0996	Significantly different (P < 0.05)?	No
	15.73	120.262	16.3757	128.044	15.781	133.734	38.6854	22.5803	35.9832	One- or two-tailed P value?	Two-tailed
	15.6287	120.217	16.3544	127.638	15.6711	133.593	37.5739	22.5233	35.8601	t, df	t=1.349, df=257
	15.6245	118.622	16.3226	125.631	15.6384	133.047	37.3306	22.4924	35.7897
	15.6001	118.501	16.3218	124.79	15.6336	132.183	37.2052	22.2049	35.6324	How big is the difference?
	15.5917	118.034	16.3019	123.733	15.6043	132.053	36.4465	22.1165	35.3859	Mean of column D	112.5
	15.5552	116.034	16.2793	123.646	15.5081	130.915	36.4454	21.969	35.341	Mean of column F	119.2
	15.5088	114.795	16.2522	123.168	15.4828	127.816	36.2657	21.9555	34.8914	Difference between means (F - D) ± SEM	6.701 ± 4.968
	15.4388	111.777	16.2242	123.13	15.4301	126.329	35.6834	21.8916	34.8535	95% confidence interval	-3.083 to 16.48
	15.4179	111.321	16.1546	122.595	15.4108	126.208	35.6156	21.8367	34.8382	R squared (eta squared)	0.007029
	15.4105	110.723	16.0886	122.217	15.2714	123.573	35.5637	21.7312	34.8225
	15.3957	109.464	16.0343	121.736	15.26	123.034	35.5512	21.6081	34.2837	Table Analyzed	KD96hr_IF_stable
	15.3884	109.257	16.0335	121.263	15.259	122.941	35.3302	21.5661	34.1548
	15.3828	109.193	15.9668	121.074	15.0813	122.766	35.2083	21.5443	34.0374	Column D	siC_WT-2_CPT
	15.3805	109.189	15.9365	120.869	15.003	120.504	35.0779	21.5351	33.904	vs.	vs.
	15.3135	108.991	15.9357	120.534	14.9959	117.523	35.0661	21.4849	33.8741	Column B	siC_Vect-2_CPT
	15.31	105.86	15.8638	119.254	14.9789	116.751	34.9349	21.4537	33.8414
	15.2981	105.851	15.8127	119.14	14.9325	115.736	34.8869	21.3073	33.2555	Unpaired t test
	15.2269	103.863	15.7673	117.592	14.9238	115.439	34.683	21.1632	33.1647	P value	0.698
	15.2226	101.017	15.6683	117.419	14.8362	114.487	34.4993	21.1562	33.0299	P value summary	ns
	15.2164	100.644	15.6624	117.092	14.7785	114.455	34.4366	21.1361	32.9793	Significantly different (P < 0.05)?	No
	15.2096	99.9066	15.6447	115.69	14.6329	113.801	34.3669	21.105	32.4835	One- or two-tailed P value?	Two-tailed
	15.208	99.3958	15.6326	114.928	14.5394	113.641	34.3358	20.9706	32.3412	t, df	t=0.3884, df=231
	15.1869	98.2955	15.5569	113.733	14.2881	113.163	34.237	20.8779	32.2618
	15.1867	95.2868	15.5264	111.499	14.2259	112.368	34.1028	20.8688	32.1696	How big is the difference?
	15.1581	95.1292	15.4927	110.898	14.1033	110.388	34.0778	20.8615	32.1171	Mean of column B	114.6
	15.1578	94.7457	15.4819	110.745	14.0586	110.061	33.9818	20.7997	31.9264	Mean of column D	112.5
	15.0235	92.494	15.4733	110.505	14.0171	109.579	33.8654	20.7471	31.6147	Difference between means (D - B) ± SEM	-2.086 ± 5.370
	14.9804	92.4413	15.4099	110.146	14.0109	109.418	33.8101	20.6629	31.3588	95% confidence interval	-12.67 to 8.495
	14.9524	91.0799	15.407	109.708	13.9836	108.939	33.8096	20.6458	31.3535	R squared (eta squared)	0.0006528
	14.9456	88.8632	15.3748	106.457	13.9319	108.47	33.6726	20.5483	31.3255
	14.8735	88.0932	15.2734	106.138	13.9065	108.27	33.5244	20.4796	31.1518
	14.8076	87.6273	15.224	105.681	13.8924	108.065	32.3536	20.4725	31.1446
	14.8009	85.3688	15.161	105.637	13.888	107.657	32.3424	20.4359	30.9399
	14.7777	84.689	15.1315	104.76	13.8864	107.219	32.2605	20.3624	30.9269
	14.7493	83.358	15.0747	104.517	13.876	106.901	31.8262	20.3282	30.8883
	14.7023	76.0347	15.0117	104.365	13.8696	106.487	31.6896	20.3011	30.6608
	14.6668	74.0308	15.0084	104.363	13.8655	106.029	31.6437	20.2623	30.6293
	14.5958	67.8706	14.9125	103.772	13.8199	105.522	31.3825	20.2535	29.9457
	14.5874	67.058	14.9016	103.721	13.8129	104.87	31.0537	20.2121	29.8858
	14.507	61.9897	14.8271	102.883	13.7915	104.122	31.0062	20.1833	29.8698
	14.4855	61.9882	14.7697	102.577	13.7734	103.157	30.9865	20.1468	29.7425
	14.4519	61.5951	14.7612	99.8375	13.763	102.11	30.7464	20.0465	29.4367
	14.4333	49.4269	14.7556	98.3148	13.754	101.494	30.7131	20.0134	29.4025
	14.3639	43.3375	14.7521	95.9161	13.7105	99.6163	30.601	19.998	29.2573
	14.3427	42.5127	14.7376	93.2877	13.6917	98.0568	30.379	19.9271	29.2289
	14.2992	41.9608	14.6842	91.1799	13.689	96.0056	30.254	19.9108	28.906
	14.25	40.457	14.6312	90.2115	13.6569	95.5274	30.0163	19.8849	28.652
	14.244	38.8254	14.6114	89.0213	13.6273	95.4439	29.8594	19.803	28.6133
	14.2386	38.546	14.6106	88.6533	13.614	94.7858	29.7578	19.7485	28.5126
	14.2329	38.2017	14.5828	88.0077	13.539	94.5556	29.7114	19.7288	28.4995
	14.2032	34.9316	14.5793	87.8673	13.5246	94.0295	29.5822	19.663	28.4764
	14.1989	34.2647	14.4967	87.7997	13.4982	93.9131	29.5771	19.5984	28.3904
	14.1875	33.0622	14.4781	85.1724	13.4934	89.323	29.5474	19.3887	28.3286
	14.1864	32.9232	14.4301	83.5683	13.4857	88.8972	29.4262	19.3588	28.0925
	14.1395	32.4044	14.4164	79.1273	13.4505	88.5766	29.4141	19.3382	28.0884
	14.1282	30.5935	14.3681	78.9892	13.4411	87.7322	29.3254	19.3282	28.0695
	14.108	29.5623	14.3307	74.2122	13.4274	86.6662	29.1898	19.3179	27.8853
	14.0899	29.2125	14.302	72.443	13.422	86.6623	29.1453	19.288	27.8182
	14.0812	29.1563	14.2575	71.1907	13.4212	86.0514	29.0813	19.2872	27.7821
	14.0359	28.8697	14.2469	68.5535	13.4152	85.6456	28.8171	19.2094	27.6789
	13.9792	28.7449	14.2175	68.0085	13.4064	85.6305	28.6877	19.204	27.665
	13.9707	28.3584	14.1741	63.0695	13.4055	81.6031	28.5638	19.1797	27.5744
	13.9246	27.8408	14.1422	61.7412	13.4002	77.0142	28.3233	19.1711	27.5536
	13.908	26.9631	14.1266	59.3644	13.3988	76.5554	28.2793	19.0973	27.5358
	13.8377	26.3891	14.1256	56.0379	13.3923	73.3874	28.2105	19.0309	27.4598
	13.8137	25.874	14.0754	50.3667	13.3747	66.5049	28.2088	18.9235	27.2743
	13.8024	25.323	14.0725	46.6246	13.3737	63.1883	28.0854	18.9176	27.1795
	13.7894	24.9188	14.0565	46.3932	13.3596	62.5397	28.0204	18.9073	27.1108
	13.787	24.8485	14.0351	45.4996	13.3473	62.031	27.9969	18.7937	27.056
	13.7717	24.4938	13.9796	43.7897	13.3454	57.1793	27.9866	18.7196	26.9267
	13.7515	24.182	13.9578	41.422	13.3441	50.6922	27.8724	18.711	26.9147
	13.7408	23.6644	13.9484	35.4595	13.3232	44.838	27.798	18.6336	26.8871
	13.7026	23.2081	13.9387	34.7599	13.321	41.6587	27.6289	18.3855	26.6699
	13.6845	23.1511	13.9267	34.7491	13.319	41.4945	27.535	18.3414	26.6239
	13.6544	22.3509	13.9171	33.9487	13.318	40.4292	27.5323	18.313	26.5948
	13.6328	21.5533	13.9145	33.752	13.3178	38.4465	27.3584	18.1833	26.4154
	13.6272	21.4534	13.9102	33.3797	13.3166	33.9758	27.334	18.1526	26.3754
	13.6264	21.4203	13.9095	32.4341	13.316	33.6715	27.2472	18.124	26.2721
	13.6103	21.3544	13.897	32.1881	13.3075	33.5857	27.2279	18.1114	26.1518
	13.6078	21.1542	13.8882	28.0926	13.3041	30.962	27.2066	18.1098	26.0536
	13.6029	20.901	13.8877	27.7556	13.296	30.9461	27.1872	18.0612	26.0147
	13.5739	20.3221	13.8743	26.2705	13.2958	30.7645	27.1087	18.0378	25.9674
	13.5517	20.2213	13.8697	25.7197	13.2949	29.3603	26.9801	17.9845	25.9604
	13.5515	20.137	13.8654	25.5032	13.2706	27.572	26.9766	17.9841	25.9545
	13.4912	20.0717	13.8593	23.9043	13.2703	27.1968	26.8653	17.9516	25.8387
	13.4647	19.833	13.8413	23.8226	13.2639	26.3633	26.781	17.8781	25.8349
	13.3797	19.8008	13.8371	23.8144	13.2608	26.0793	26.6042	17.8136	25.7785
	13.3754	19.731	13.8183	23.8081	13.259	25.7618	26.5547	17.8108	25.559
	13.3742	19.6031	13.8179	23.5872	13.2527	25.7423	26.5399	17.7642	25.5032
	13.3516	19.3499	13.8159	23.4227	13.2502	24.8675	26.4293	17.6842	25.3051
	13.3514	19.2807	13.8027	23.2421	13.245	24.7387	26.4177	17.6643	25.2379
	13.3494	19.2614	13.7918	23.0979	13.2442	24.6827	26.4041	17.6559	25.1394
	13.345	19.2073	13.7906	22.9036	13.2439	24.285	26.2708	17.6416	25.0347
	13.3439	19.0892	13.7904	22.8477	13.2382	23.9778	26.2135	17.6144	24.9319
	13.3257	18.8591	13.7772	22.7007	13.2368	23.802	26.1237	17.609	24.8102
	13.3247	18.8258	13.7702	22.5198	13.2363	23.1596	25.9507	17.5797	24.7822
	13.3173	18.7451	13.7366	22.3668	13.2324	23.0662	25.6001	17.4767	24.744
	13.3068	18.6006	13.7365	22	13.2321	22.9824	25.5587	17.4565	24.689
	13.302	18.5974	13.7268	21.8808	13.2318	22.8449	25.5	17.3527	24.6667
	13.2999	18.5041	13.7257	21.8775	13.2299	22.669	25.4739	17.3278	24.6246
	13.2865	18.4978	13.7181	21.8207	13.2223	22.5656	25.3894	17.2667	24.4911
	13.2788	18.472	13.7066	21.4583	13.2192	22.4597	25.3367	17.2521	24.4731
	13.253	18.1891	13.7029	21.3007	13.2143	22.2631	25.1848	17.237	24.4532
	13.2329	18.1633	13.6798	20.525	13.2108	22.0147	25.1727	17.2204	24.3648
	13.2051	17.9071	13.6593	20.4964	13.2059	21.6834	25.1209	17.1967	24.2016
	13.204	17.8812	13.6582	20.4387	13.2041	21.4517	25.0226	17.1543	24.1708
	13.2021	17.8296	13.6521	20.3978	13.1969	21.1407	24.9831	17.0648	24.0605
	13.1781	17.6401	13.6483	20.3285	13.1966	20.9636	24.8828	17.0626	23.9867
	13.1705	17.5369	13.642	20.3251	13.1883	20.5466	24.682	16.9862	23.9614
	13.1564	17.4676	13.6347	20.2998	13.1853	20.4723	24.5733	16.97	23.9456
	13.1398	17.3585	13.6295	20.2547	13.1834	20.3685	24.5698	16.9379	23.8259
	13.1397	17.0244	13.6292	19.9068	13.1812	20.1905	24.4866	16.9151	23.8138
	13.1383	16.8546	13.6265	19.901	13.1693	20.1363	24.4754	16.8728	23.7984
	13.1343	16.7978	13.6091	19.8504	13.1681	20.0863	24.4567	16.8575	23.7893
	13.1301	16.7806	13.5959	19.8209	13.1671	20.0182	24.4083	16.8414	23.7793
	13.1282	16.7707	13.554	19.6564	13.1502	19.9601	24.3161	16.8116	23.7332
	13.0918	16.7262	13.5477	19.5	13.1497	19.8014	24.31	16.7839	23.6985
	13.0771	16.6127	13.5465	19.4662	13.1483	19.7935	24.2754	16.7466	23.6568
	13.0745	16.6107	13.5427	19.3863	13.1463	19.6433	24.2325	16.707	23.6418
	13.0678	16.5451	13.5394	19.1864	13.1422	19.4817	24.2165	16.6506	23.574
	13.0652	16.5374	13.5294	19.1825	13.1414	19.3842	24.1699	16.632	23.5097
	13.0558	16.521	13.5217	19.0924	13.1402	19.22	24.1244	16.6156	23.4258
	13.0514	16.4923	13.5126	18.8962	13.1398	19.0923	24.123	16.5069	23.403
	13.0463	16.4002	13.5095	18.5209	13.136	19.0801	24.1105	16.4344	23.2902
	13.0366	16.3085	13.5066	18.4897	13.1304	18.914	24.0839	16.4096	23.256
	13.0281	16.2298	13.5059	18.0731	13.1288	18.8854	24.0427	16.3958	23.2496
	13.0229	16.0854	13.5055	18.0284	13.1209	18.6953	24.035	16.3352	23.0999
	13.0226	16.073	13.5027	17.9432	13.1203	18.3998	23.944	16.2976	23.0043
	13.0096	15.9512	13.5026	17.8742	13.1099	18.2591	23.9251	16.2254	22.9355
	13.0019	15.9511	13.5013	17.3457	13.108	18.127	23.6709	16.1854	22.9337
	12.9941	15.9341	13.4988	17.2731	13.1019	18.015	23.6121	16.1726	22.8989
	12.994	15.9216	13.4931	17.2282	13.1003	17.9565	23.5455	16.126	22.8396
	12.9902	15.8852	13.4842	16.996	13.0847	17.9224	23.5183	16.0834	22.7973
	12.9766	15.8502	13.4825	16.9137	13.084	17.8803	23.4652	16.0833	22.7249
	12.963	15.7974	13.4571	16.7802	13.0765	17.8729	23.3969	15.9907	22.716
	12.9541	15.7188	13.4486	16.7776	13.0709	17.8469	23.3598	15.8967	22.471
	12.9531	15.6958	13.4484	16.5471	13.06	17.7044	23.2488	15.8754	22.3948
	12.9426	15.6944	13.4424	16.4764	13.0564	17.694	23.23	15.8467	22.3807
	12.9405	15.6737	13.4287	16.461	13.042	17.5455	23.2254	15.842	22.3625
	12.9364	15.484	13.4228	16.1752	13.0414	17.5181	23.1522	15.7983	21.9592
	12.9202	15.4834	13.4189	16.0964	13.0352	17.3807	23.1397	15.7712	21.9374
	12.9063	15.3588	13.4113	16.0733	13.0347	17.2713	23.1217	15.7501	21.8113
	12.9058	15.2993	13.4052	16.0019	13.0343	17.1818	23.0816	15.7271	21.8046
	12.896	15.1468	13.4037	15.976	13.0339	17.1745	23.0815	15.7155	21.7362
	12.8938	15.118	13.3881	15.9199	13.0338	17.1594	23.0251	15.6889	21.6575
	12.8825	15.0787	13.3773	15.875	13.0325	17.1495	23.0206	15.678	21.6513
	12.8779	15.0168	13.3765	15.796	13.0321	17.029	22.9816	15.6682	21.6214
	12.8734	14.8734	13.3697	15.744	13.0317	16.9983	22.8744	15.6672	21.5232
	12.8687	14.8629	13.3583	15.555	13.0121	16.9898	22.8564	15.6313	21.4942
	12.866	14.8364	13.3508	15.5032	13.0119	16.8786	22.7996	15.5678	21.4907
	12.8636	14.8133	13.3462	15.4569	13.0015	16.7719	22.7589	15.498	21.4804
	12.8425	14.7904	13.3449	15.2944	13.0008	16.771	22.6947	15.4851	21.4703
	12.8374	14.7049	13.3412	15.272	12.9976	16.7242	22.618	15.4326	21.3928
	12.833	14.7027	13.3406	15.2047	12.9835	16.3846	22.6094	15.4314	21.2595
	12.832	14.5456	13.3175	15.1589	12.9755	16.3772	22.6077	15.4279	21.1796
	12.831	14.5263	13.3125	15.1496	12.9729	16.3152	22.508	15.4048	21.1641
	12.8236	14.4311	13.3065	15.0905	12.9728	16.3025	22.3522	15.3551	21.1238
	12.8155	14.4037	13.3013	15.0687	12.9726	16.2025	22.2234	15.3455	21.1045
	12.815	14.3922	13.2862	15.0643	12.968	15.797	22.2225	15.293	21.052
	12.806	14.3495	13.2802	15.0623	12.9603	15.7847	22.124	15.278	21.0259
	12.8033	14.3027	13.2787	15.0364	12.9597	15.7783	22.0228	15.267	21.0185
	12.7971	14.2089	13.2727	14.9938	12.9496	15.6992	21.9403	15.2395	21.0065
	12.7918	14.18	13.2583	14.9353	12.9452	15.6972	21.9243	15.2321	20.9756
	12.7858	14.1098	13.2455	14.9156	12.9421	15.6341	21.8967	15.21	20.9664
	12.7857	14.0985	13.2429	14.8618	12.9293	15.6141	21.7778	15.2027	20.9109
	12.7777	13.983	13.2356	14.8604	12.9228	15.6097	21.7647	15.1975	20.9054
	12.7765	13.9812	13.224	14.856	12.9176	15.5068	21.573	15.0756	20.8911
	12.7749	13.8852	13.2136	14.8054	12.9171	15.494	21.5425	15.0157	20.8746
	12.7669	13.866	13.2002	14.6516	12.9124	15.4672	21.5297	14.9715	20.8697
	12.7662	13.8314	13.1986	14.549	12.9118	15.4388	21.4581	14.9491	20.6121
	12.7651	13.8076	13.1956	14.5	12.9108	15.34	21.4332	14.9472	20.5943
	12.739	13.7596	13.1885	14.4488	12.9097	15.2146	21.3546	14.9324	20.5065
	12.7384	13.7132	13.1883	14.4021	12.9055	15.2124	21.233	14.9205	20.3955
	12.7368	13.7042	13.1763	14.3414	12.9033	15.0592	21.2266	14.91	20.2944
	12.7365	13.6528	13.1709	14.3378	12.8965	14.8571	21.0315	14.8845	20.2765
	12.7329	13.6429	13.1705	14.2252	12.8942	14.8217	21	14.8795	20.2432
	12.7273	13.5977	13.1639	14.2162	12.8916	14.7979	20.9905	14.8747	20.2138
	12.7273	13.5258	13.1614	14.1804	12.888	14.7714	20.9075	14.8733	20.174
	12.7167	13.4908	13.1607	14.1716	12.8864	14.7691	20.878	14.8603	20.1561
	12.7149	13.4837	13.1604	14.1515	12.8825	14.7491	20.8374	14.8183	20.1376
	12.7038	13.4759	13.1567	14.0983	12.8809	14.736	20.8273	14.8024	20.0627
	12.7029	13.4562	13.1288	14.0948	12.8776	14.7318	20.7669	14.7814	19.8368
	12.6899	13.456	13.128	14.0449	12.8498	14.6829	20.686	14.7759	19.7809
	12.6829	13.4277	13.1272	14.027	12.8492	14.6057	20.3806	14.763	19.7054
	12.6808	13.3866	13.1268	13.9133	12.8468	14.5639	20.3706	14.7557	19.5057
	12.6803	13.3205	13.1263	13.768	12.846	14.4483	20.362	14.7158	19.4907
	12.6744	13.3098	13.1256	13.7552	12.8422	14.4243	20.2605	14.6972	19.3787
	12.6621	13.2188	13.1236	13.7491	12.8376	14.3233	20.2139	14.6567	19.2773
	12.6612	13.2157	13.1202	13.7338	12.8344	14.3043	20.2017	14.6272	19.1133
	12.6604	13.1439	13.1166	13.7222	12.8273	14.2509	20.2003	14.6128	19.0938
	12.6594	13.0959	13.1092	13.6143	12.8231	14.2487	19.9314	14.5739	19.0502
	12.6573	13.0667	13.109	13.5747	12.8118	14.2273	19.8297	14.4678	19.011
	12.6569	13.0299	13.109	13.5162	12.8074	14.179	19.8195	14.4593	18.958
	12.654	13.0179	13.1071	13.4859	12.8071	14.1553	19.8183	14.4464	18.5386
	12.6463	12.9547	13.1046	13.4843	12.799	14.0889	19.6889	14.4367	18.4759
	12.6448	12.7663	13.1044	13.2822	12.798	13.9567	19.6609	14.4294	18.472
	12.6438	12.7248	13.0978	13.2326	12.7965	13.8984	19.6107	14.425	18.3538
	12.6434	12.6309	13.0968	13.1958	12.7941	13.8657	19.5968	14.3797	18.2576
	12.6405	12.6294	13.0966	13.1636	12.7932	13.8396	19.5576	14.3732	18.2202
	12.6362	12.6199	13.0938	13.1051	12.7839	13.8259	19.5081	14.3717	17.9217
	12.6351	12.5139	13.0931	13.0438	12.782	13.8046	19.4872	14.3181	17.8496
	12.6326	12.5133	13.0919	13.0165	12.7801	13.7684	19.478	14.2764	17.8163
	12.6308	12.4783	13.0908	12.9745	12.7789	13.737	19.4217	14.1095	17.7769
	12.6276	12.4144	13.0898	12.8372	12.7779	13.7246	19.4156	14.0788	17.3901
	12.6247	12.3968	13.0889	12.7974	12.7765	13.717	19.404	14.0516	17.337
	12.6174	12.2363	13.0822	12.7907	12.7736	13.7164	19.387	13.9532	17.2392
	12.6124	12.1512	13.0816	12.7643	12.7706	13.681	19.3759	13.937	17.1195
	12.6103	12.1263	13.0811	12.6797	12.7551	13.625	19.2202	13.9265	17.1055
	12.6031	12.1206	13.0783	12.6539	12.7533	13.5592	19.1134	13.8842	17.0976
	12.601	12.12	13.0675	12.6142	12.7503	13.5495	19.099	13.8815	17.0775
	12.6006	12.1008	13.067	12.6058	12.748	13.5146	18.9942	13.8794	16.9297
	12.6	12.0876	13.0484	12.5828	12.7425	13.4988	18.9701	13.8467	16.9114
	12.5979	12.0188	13.0433	12.5024	12.7382	13.418	18.9058	13.7717	16.8778
	12.5941	12.0103	13.0337	12.4932	12.7354	13.3648	18.8167	13.7377	16.754
	12.5905	11.9803	13.0302	12.4148	12.7342	13.2573	18.6032	13.7057	16.394
	12.5888	11.9728	13.0295	12.4111	12.73	13.2474	18.3452	13.6767	16.3793
	12.5876	11.947	13.0283	12.3824	12.7259	13.2382	18.2287	13.6699	16.2644
	12.5842	11.9449	13.0254	12.3208	12.7244	13.1049	17.9696	13.6677	16.2636
	12.5736	11.9249	13.0246	12.2989	12.7194	13.0989	17.9619	13.6628	16.2417
	12.5678	11.8984	13.0122	12.2871	12.7155	13.0598	17.9449	13.6472	16.237
	12.5657	11.8903	13.0088	12.2841	12.7136	13.025	17.7531	13.5547	16.233
	12.5614	11.8824	13.0075	12.2815	12.7115	13.0241	17.55	13.5323	16.1307
	12.5537	11.8178	13.0053	12.2668	12.7025	13.0121	17.4476	13.507	16.0685
	12.5511	11.8009	13.0024	12.2582	12.7025	12.9472	17.2258	13.4987	16.0512
	12.5504	11.7966	13.0021	12.2215	12.6974	12.9383	17.2151	13.4961	16.0224
	12.5495	11.7817	13.0014	12.1993	12.6965	12.9164	17.2094	13.46	15.9873
	12.5417	11.7616	12.9895	12.1882	12.6951	12.914	17.049	13.4377	15.966
	12.54	11.7143	12.9872	12.138	12.6882	12.8969	16.9751	13.4257	15.9629
	12.5397	11.7128	12.987	12.1169	12.6843	12.8947	16.9257	13.4203	15.9228
	12.5346	11.619	12.9868	12.0765	12.6812	12.8934	16.9207	13.3133	15.8649
	12.5343	11.6077	12.9852	12.0681	12.672	12.8397	16.8857	13.2859	15.7281
	12.53	11.6025	12.9766	12.0618	12.6705	12.8299	16.7751	13.2255	15.7095
	12.5286	11.5486	12.9699	12.0248	12.67	12.7997	16.6608	13.2098	15.6903
	12.5221	11.5464	12.9692	12.0209	12.6667	12.7839	16.6454	13.1811	15.6748
	12.5199	11.5457	12.9671	11.9633	12.6642	12.7433	16.6375	13.1667	15.67
	12.5138	11.5356	12.964	11.9615	12.662	12.7104	16.5997	13.1568	15.6601
	12.5124	11.3891	12.9602	11.9403	12.66	12.6653	16.4732	13.1438	15.617
	12.5115	11.3607	12.9579	11.9044	12.6594	12.6265	16.4179	13.1241	15.5567
	12.5091	11.34	12.9472	11.884	12.6583	12.6016	16.3257	13.1173	15.5031
	12.5059	11.3312	12.9352	11.8438	12.6582	12.5216	16.303	13.0799	15.4696
	12.5032	11.3114	12.934	11.7742	12.6571	12.3893	16.2864	13.0616	15.4574
	12.5027	11.2456	12.9338	11.7464	12.6561	12.3857	16.2812	13.0589	15.4352
	12.4935	11.2417	12.9328	11.7431	12.6552	12.35	16.1329	13.0534	15.4068
	12.4924	11.1259	12.929	11.6844	12.6531	12.3408	16.1104	13.024	15.3278
	12.4916	11.1223	12.9254	11.6376	12.6442	12.33	16.0965	12.9869	15.3052
	12.4902	11.0801	12.9241	11.5997	12.6341	12.2829	16.033	12.9858	15.2655
	12.4866	11.0629	12.9241	11.5291	12.6335	12.2758	15.9468	12.9542	15.1781
	12.4824	11.0599	12.9239	11.5285	12.6223	12.2637	15.9264	12.925	15.1424
	12.4777	11.01	12.9238	11.5184	12.6166	12.2408	15.7744	12.9063	15.0509
	12.4722	11.0014	12.9234	11.415	12.6139	12.2139	15.747	12.9032	15.0321
	12.466	10.9263	12.922	11.4078	12.6137	12.2101	15.722	12.8862	15.0179
	12.4642	10.8804	12.9218	11.3685	12.6136	12.1215	15.6438	12.8772	14.9243
	12.4638	10.8681	12.917	11.3515	12.613	12.1211	15.5224	12.8683	14.9176
	12.4632	10.8348	12.9055	11.3396	12.606	12.087	15.4149	12.8433	14.9051
	12.4629	10.797	12.9035	11.3323	12.6023	12.0647	15.2667	12.7855	14.886
	12.4544	10.7951	12.9014	11.3157	12.599	12.0571	15.2497	12.7814	14.837
	12.4541	10.7724	12.8995	11.289	12.5963	12.0369	15.1996	12.6993	14.8122
	12.45	10.7397	12.8989	11.2671	12.5955	11.9833	15.0708	12.6736	14.8103
	12.4395	10.7172	12.89	11.2335	12.5937	11.9544	14.8966	12.6599	14.7206
	12.4333	10.7168	12.8817	11.2182	12.5926	11.9419	14.8955	12.6197	14.7033
	12.4328	10.6225	12.8759	11.1567	12.5899	11.9314	14.8241	12.606	14.6855
	12.4296	10.6122	12.8756	11.1537	12.5866	11.8652	14.7855	12.5814	14.6118
	12.4171	10.598	12.867	11.1525	12.5851	11.8521	14.7815	12.5274	14.5842
	12.4151	10.5853	12.859	11.1513	12.5753	11.8096	14.7439	12.5232	14.576
	12.4133	10.5601	12.8551	11.147	12.5706	11.7959	14.5121	12.5128	14.4509
	12.4018	10.5114	12.8488	11.1052	12.5614	11.7607	14.486	12.4992	14.3853
	12.4009	10.4896	12.8475	11.0225	12.5595	11.7316	14.4505	12.4834	14.2972
	12.3896	10.4724	12.8472	11	12.5573	11.7124	14.3574	12.3907	14.2707
	12.3759	10.4128	12.8443	10.9114	12.5564	11.7066	14.3294	12.3291	14.2514
	12.3687	10.4123	12.8432	10.871	12.5561	11.6728	14.316	12.3098	14.1737
	12.3666	10.3788	12.841	10.8629	12.5556	11.6661	14.3093	12.3053	14.1654
	12.3655	10.3546	12.8328	10.8251	12.5544	11.6652	14.3074	12.2812	14.0839
	12.3592	10.3333	12.8273	10.7736	12.5523	11.6155	14.2767	12.2714	14.0573
	12.3586	10.3152	12.8203	10.7674	12.5496	11.6146	14.1579	12.2712	14.0032
	12.3544	10.2987	12.8202	10.7429	12.5379	11.5546	14.1279	12.243	13.9992
	12.3531	10.2658	12.8201	10.6872	12.5336	11.5543	14.0832	12.2155	13.9793
	12.3513	10.2491	12.816	10.6346	12.5322	11.5402	14.0392	12.2133	13.9662
	12.3469	10.2475	12.8145	10.619	12.5155	11.5171	13.9837	12.1645	13.8774
	12.3426	10.2257	12.8062	10.5166	12.5067	11.5028	13.9692	12.1152	13.7813
	12.3424	10.2076	12.8015	10.4951	12.5018	11.4883	13.8343	12.1115	13.7256
	12.3422	10.1904	12.7936	10.4901	12.4962	11.4674	13.8302	12.0832	13.7116
	12.3354	10.1827	12.7924	10.3887	12.4857	11.4602	13.7602	12.0806	13.6846
	12.323	10.1453	12.7747	10.3717	12.4726	11.4495	13.6128	12.0658	13.6831
	12.3212	10.1243	12.7718	10.3116	12.4658	11.447	13.5676	12.0324	13.6777
	12.3199	10.0721	12.7683	10.3043	12.4633	11.3832	13.3577	12.0281	13.6746
	12.3088	10.045	12.7645	10.2857	12.4601	11.3387	13.3497	12.011	13.6467
	12.2809	10.0396	12.7477	10.272	12.4554	11.3212	13.3333	11.9721	13.5937
	12.2798	10.0039	12.7427	10.2253	12.4551	11.3184	13.2599	11.9699	13.5772
	12.2775	9.99813	12.7379	10.1524	12.4532	11.3183	13.1461	11.9166	13.3732
	12.2733	9.90079	12.7344	10.1081	12.4524	11.2597	13.0873	11.885	13.3031
	12.2673	9.88848	12.7283	10.0932	12.4454	11.2571	13.0391	11.8667	13.2852
	12.2644	9.8367	12.7201	9.98602	12.4444	11.2369	12.9788	11.8543	13.1937
	12.2589	9.81568	12.7196	9.95515	12.4335	11.187	12.4809	11.8114	13.1895
	12.2448	9.7961	12.7167	9.93679	12.4222	11.1419	12.2929	11.807	13.1752
	12.2237	9.79256	12.6977	9.92786	12.4202	11.1106	12.2668	11.766	13.1686
	12.2212	9.78677	12.6889	9.88549	12.4082	11.0904	12.2496	11.7445	13.163
	12.2204	9.77747	12.6806	9.88361	12.4079	11.0849	12.2233	11.7163	13.0923
	12.2167	9.77388	12.6742	9.70028	12.4033	11.0779	12.0754	11.6688	13.0765
	12.2025	9.7074	12.6532	9.51807	12.3927	11.0152	12.036	11.6638	13.0571
	12.1988	9.68576	12.6483	9.51752	12.3622	10.9705	12.0322	11.6313	12.9585
	12.1987	9.68522	12.6454	9.51064	12.353	10.9448	12.0169	11.621	12.9337
	12.1933	9.60992	12.6399	9.36364	12.3521	10.885	11.9757	11.598	12.8937
	12.1917	9.55748	12.6325	8.96786	12.3319	10.875	11.8796	11.5838	12.6884
	12.1562	9.54796	12.6313	8.78825	12.319	10.7974	11.8239	11.5547	12.4288
	12.1467	9.49017	12.6308	8.7807	12.3145	10.78	11.7914	11.5359	12.3056
	12.1371	9.29174	12.6293	8.69946	12.2724	10.7632	11.5776	11.5246	12.2705
	12.1225	9.24413	12.6239	8.55644	12.2675	10.7445	11.4908	11.518	12.1593
	12.1205	9.16865	12.5939	8.40756	12.2502	10.7392	11.3907	11.4862	12.0767
	12.1191	9.14822	12.5635	8.24561	12.2492	10.728	11.0864	11.4827	12.0673
	12.1002	9.05761	12.5374	8.08197	12.2431	10.7198	11.0129	11.435	12.0285
	12.0887	9.04892	12.5334	8.06667	12.2424	10.6788	10.9554	11.389	12.0232
	12.0807	9.0099	12.4995		12.2031	10.6767	10.923	11.38	11.9502
	12.0778	8.91143	12.4833		12.195	10.6737	10.8428	11.3608	11.7669
	12.0772	8.90369	12.4465		12.1885	10.6532	10.7078	11.3522	11.6027
	12.0545	8.68309	12.4066		12.1507	10.6187	10.6906	11.3075	11.2509
	12.0356	8.55252	12.3963		12.146	10.6176	10.6814	11.2944	11.1185
	12.0158	8.53136	12.3202		12.1262	10.6161	10.4929	11.21	11.0471
	11.9792	8.4477	12.0972		12.0945	10.5624	10.4836	11.1877	10.2936
	11.975	8.40986	12.0815		12.0846	10.5604	10.2408	11.1695	9.97094
	11.9025	8.32186			11.9911	10.4904	10.2079	11.1595	9.79762
	11.8475	8.06416			11.9402	10.469	10.1121	11.1521	9.697
		8.02738			11.7702	10.378	10.0439	11.1196	9.13294
						10.3681	9.88777	11.1007
						10.3211	9.77567	11.0905
						10.2822	9.67884	11.087
						10.2704		11.0814
						10.254		11.0804
						10.2139		11.063
						10.2098		11.0581
						10.2074		11.0143
						10.1255		10.9746
						10.1017		10.9333
						10.0603		10.9332
						10.0075		10.9111
						9.98996		10.9051
						9.97674		10.9013
						9.96565		10.8307
						9.9129		10.7758
						9.88203		10.7535
						9.86701		10.6558
						9.82294		10.6275
						9.75066		10.6238
						9.724		10.6127
						9.67914		10.5517
						9.58983		10.5413
						9.54702		10.3752
						9.50216		9.87398
						9.4087		9.83654
						9.37824		9.82036
						9.33865		9.79431
						9.12136
						9.05929
						8.69785
						8.43434
						8.1747
						8.13547
						8.0159
						7.9505
						6.30181

## Sheet: Figure 3d, e
Figure 3d, e	DMSO
Intensity	WT-2		K120R-13
	Flag	γH2AX	Flag	γH2AX
	112.093	24.8862	200.763	74.7237
	177.04	24.8437	190.665	71.2456
	78.8203	24.7176	190.622	68.8131
	99.4913	24.4711	104.712	68.4606
	62.0898	24.4437	37.5114	65.5483
	44.8735	24.3631	180.674	61.9543
	128.741	24.3409	82.6224	58.9582
	76.0138	23.828	82.6224	58.9582
	130.326	23.4128	101.384	57.7642
	129.142	23.1969	99.5387	55.2533
	72.0264	22.8645	99.5387	55.2533
	103.736	22.7808	192.915	50.0962
	123.347	22.6127	98.291	50.0443
	71.5706	22.5706	98.291	50.0443
	99.6358	22.3091	162.534	46.8302
	137.133	22.2756	70.9272	46.736
	70.1595	22.2645	70.9272	46.736
	64.7641	22.2194	156.651	45.3721
	67.9712	22.1608	73.4699	44.5402
	117.426	22.1166	184.427	44.0654
	60.6479	22.0956	192.572	42.739
	109.996	22.0249	126.669	42.5463
	41.3355	21.7888	49.7411	41.3597
	88.8526	21.6526	49.7411	41.3597
	182.744	21.3646	101.935	40.8656
	159.144	21.0142	194.643	40.5571
	126.177	20.972	74.6852	39.9822
	74.3118	20.807	151.368	39.5959
	134.876	20.1053	151.368	39.5959
	59.0955	20.0936	168.443	39.1561
	77.0892	19.8969	176.358	39.0837
	50.6863	19.7949	153.984	38.867
	172.83	19.6986	159.097	38.7101
	42.857	19.5803	165.578	38.6047
	44.7177	19.5233	44.7096	38.1561
	53.3781	19.4924	177.154	37.5247
	127.753	19.2049	177.154	37.5247
	145.255	19.1548	120.221	37.3224
	98.6055	19.1165	163.756	36.8844
	101.034	18.969	163.756	36.8844
	56.4842	18.9554	95.9528	36.6346
	45.7447	18.8916	95.9528	36.6346
	67.38	18.8367	182.575	36.525
	91.8025	18.7312	127.358	35.8471
	59.0833	18.6081	116.859	35.3912
	76.3323	18.5661	78.7765	35.1462
	108.553	18.5443	174.016	35.0259
	42.1941	18.5351	50.2275	34.9242
	104.149	18.4849	177.889	34.8228
	71.2921	18.4536	190.03	34.8145
	137.899	18.3073	172.101	34.7143
	58.1244	18.1632	63.4262	34.6181
	124.148	18.1562	63.4262	34.6181
	148.372	18.1361	106.314	34.3805
	95.8868	18.105	117.004	33.9424
	43.1183	18.0379	32.6106	33.9338
	62.4875	17.9706	117.816	33.5829
	53.8286	17.8779	102.957	32.6256
	192.277	17.8688	188.088	32.5727
	142.419	17.8615	149.121	32.4355
	115.528	17.7997	33.9147	32.435
	120.873	17.7471	33.9147	32.435
	93.2018	17.6629	188.601	32.2893
	109.152	17.6458	42.833	31.9032
	91.8581	17.5483	195.395	31.6141
	55.8473	17.4796	103.147	31.2768
	101.147	17.4725	40.7112	31.2589
	87.1302	17.4359	134.23	31.0996
	39.3911	17.3624	134.23	31.0996
	117.338	17.3282	46.3043	30.9239
	56.7008	17.3011	179.919	30.8496
	86.9605	17.2623	190.026	30.6816
	41.1893	17.2535	46.2337	30.6287
	102.279	17.2121	46.2337	30.6287
	143.548	17.1833	130.655	30.3801
	142.684	17.1468	179.273	30.1566
	99.8358	17.0465	151.43	29.9863
	50.6664	17.0134	151.43	29.9863
	69.3843	16.998	60.9809	29.5393
	86.3301	16.9271	60.9809	29.5393
	80.6381	16.9108	76.3349	29.453
	87.8698	16.8849	71.5396	28.8406
	91.271	16.803	121.108	28.4313
	85.0783	16.7485	92.8272	28.4051
	57.5797	16.7288	39.6562	28.3822
	110.783	16.663	39.6562	28.3822
	84.3592	16.5984	57.354	28.2097
	118.11	16.3887	67.1423	28.1388
	105.909	16.3588	82.3427	27.8814
	74.2368	16.3382	93.4272	27.8701
	135.516	16.3282	93.4272	27.8701
	181.53	16.3179	56.6329	27.4505
	199.403	16.288	45.7613	27.3515
	49.8916	16.2872	45.7613	27.3515
	72.2491	16.2094	88.086	27.3047
	105.718	16.204	123.368	27.1081
	114.934	16.1797	152.659	27.0781
	137.951	16.1711	199.776	26.77
	96.3708	16.0973	107.072	26.7516
	55.7713	16.0309	38.6219	26.7277
	126.212	15.9235	173.463	26.7042
	95.7682	15.9176	106.153	26.5571
	63.0624	15.9073	106.153	26.5571
	177.957	15.7937	38.0331	26.4514
	72.5778	15.7242	38.0331	26.4514
	169.04	15.7196	103.638	26.4501
	114.612	15.711	50.4926	26.4017
	137.473	15.6336	61.4713	26.3857
	81.0073	15.4514	163.825	25.8346
	43.7138	15.3855	181.515	25.7893
	75.455	15.3414	199.393	25.7019
	63.7207	15.313	183.155	25.6849
	150.513	15.2819	183.155	25.6849
	78.932	15.1833	69.0428	25.6428
	119.469	15.1526	141.938	25.6059
	68.6934	15.124	35.6707	25.5222
	97.8087	15.1114	35.6707	25.5222
	116.427	15.1098	79.3632	25.487
	32.3144	15.0703	199.289	25.3904
	64.8178	15.0611	29.5057	25.141
	61.3362	15.0378	29.5057	25.141
	57.5225	15.009	36.8534	25.0102
	79.2749	15.0084	36.8534	25.0102
	38.8411	14.9845	96.8439	25.0089
	84.9698	14.9841	60.3993	24.9895
	51.3506	14.9516	60.3993	24.9895
	108.434	14.8781	80.0267	24.9322
	54.0276	14.8136	182.076	24.8221
	65.8001	14.8108	35.6559	24.7329
	112.334	14.7642	35.6559	24.7329
	50.5358	14.6842	161.416	24.6506
	47.7831	14.6643	197.301	24.5277
	69.0076	14.6559	197.301	24.5277
	50.3735	14.6416	68.0544	24.4756
	117.558	14.6144	190.655	24.2584
	95.9202	14.609	190.655	24.2584
	57.2118	14.5797	35.9042	24.1742
	134.423	14.4767	132.81	24.1517
	39.7158	14.4565	82.0087	24.0087
	74.8002	14.3527	167.322	23.9778
	161.262	14.3278	195.348	23.9637
	44.477	14.2667	105.759	23.6928
	42.2199	14.256	105.759	23.6928
	153.825	14.2521	87.3777	23.5994
	75.0952	14.237	57.4773	23.5737
	110.481	14.2204	57.4773	23.5737
	153.263	14.1967	50.5939	23.5515
	50.1166	14.1813	50.5939	23.5515
	75.7586	14.1543	80.297	23.4713
	60.1418	14.0648	84.2691	23.3603
	95.2281	14.0626	40.2919	23.323
	48.9516	13.9862	36.4148	23.3219
	127.772	13.97	36.4148	23.3219
	122.276	13.9379	44.1671	23.2785
	88.5756	13.9151	44.1671	23.2785
	138.139	13.8728	56.1258	23.2432
	90.2253	13.8575	31.3307	23.2324
	117.157	13.8414	162.044	23.1991
	82.4421	13.8116	85.4369	23.1123
	186.137	13.7839	165.777	23.1038
	73.6186	13.7466	127.728	23.0358
	35.4779	13.729	127.728	23.0358
	82.1082	13.7071	65.5552	22.96
	86.6175	13.6506	65.5552	22.96
	173.772	13.632	99.6113	22.8306
	61.121	13.6156	99.6113	22.8306
	85.747	13.5069	195.321	22.7003
	115.199	13.4344	70.8019	22.6609
	70.4888	13.4096	98.5747	22.5625
	85.5167	13.3958	98.5747	22.5625
	62.3352	13.3352	64.0958	22.511
	156.34	13.2976	164.356	22.4955
	102.894	13.2254	196.459	22.4694
	56.1193	13.1854	59.6386	22.4466
	38.829	13.1726	146.41	22.3419
	30.9343	13.1446	47.2482	22.3278
	147.837	13.1259	91.1085	22.2825
	108.615	13.0834	56.5589	22.1815
	41.9903	13.0833	48.068	21.9372
	166.851	12.9908	62.1534	21.8892
	33.9857	12.8967	31.1008	21.8479
	57.8544	12.8754	47.7722	21.7102
	95.0847	12.8468	113.017	21.7021
	157.037	12.842	192.267	21.5967
	123.311	12.7983	41.336	21.5723
	39.8609	12.7766	41.336	21.5723
	47.811	12.7712	159.175	21.501
	98.1946	12.7501	159.175	21.501
	108.239	12.7271	46.9905	21.4752
	71.677	12.7267	53.7638	21.2992
	77.016	12.7155	43.7141	21.2946
	196.834	12.6889	43.7141	21.2946
	144.022	12.678	40.723	21.2084
	74.7968	12.6682	40.723	21.2084
	55.062	12.6672	40.6504	21.163
	62.1047	12.6313	111.924	20.9633
	52.854	12.5678	69.6472	20.7517
	175.664	12.498	193.756	20.6099
	179.001	12.4852	64.7814	20.5155
	33.3509	12.4613	36.6768	20.403
	95.6833	12.4326	36.6768	20.403
	53.3547	12.4314	96.2014	20.2799
	60.894	12.4279	96.5493	20.1813
	169.217	12.4048	170.98	20.1624
	42.2719	12.3551	170.98	20.1624
	115.968	12.3455	178.614	20.1079
	80.3633	12.325	178.614	20.1079
	99.4864	12.293	77.9008	20.0969
	164.25	12.2781	46.544	20.0637
	118.669	12.267	46.544	20.0637
	40.4272	12.2395	69.7281	19.9905
	57.4635	12.2321	195.531	19.9101
	47.7247	12.21	158.677	19.874
	78.1021	12.2027	101.439	19.8017
	42.3869	12.1974	101.439	19.8017
	162.126	12.0756	184.673	19.7736
	90.0255	12.0157	98.1022	19.7409
	102.862	11.9715	133.504	19.7295
	90.2836	11.9491	133.504	19.7295
	95.4481	11.9472	151.521	19.6958
	59.5088	11.9324	173.778	19.4952
	59.4102	11.9205	160.826	19.4147
	120.762	11.91	56.1798	19.3852
	117.391	11.8845	56.1798	19.3852
	121.254	11.8827	90.0014	19.3348
	42.4222	11.8795	90.0014	19.3348
	33.3985	11.8747	48.0089	19.2085
	71.3879	11.8733	72.5008	19.197
	139.861	11.8603	94.1027	19.1928
	40.8606	11.8233	85.8458	19.1682
	67.2422	11.8183	129.787	19.1042
	95.0691	11.8024	39.475	19.0449
	113.321	11.7814	39.475	19.0449
	105.278	11.7759	55.4585	19.0336
	111.798	11.763	70.2463	18.9985
	31.7803	11.7557	57.6078	18.9648
	104.013	11.7476	195.036	18.9357
	88.9658	11.7279	68.5355	18.8669
	51.1191	11.7158	68.5355	18.8669
	34.7844	11.7007	186.924	18.8506
	98.3457	11.6972	186.924	18.8506
	164.404	11.6567	78.1607	18.8464
	35.3149	11.6416	152.043	18.7732
	35.7773	11.6272	152.043	18.7732
	89.3857	11.62	117.145	18.7705
	81.8286	11.6128	60.9509	18.7258
	108.561	11.5739	60.9509	18.7258
	123.04	11.4678	116.517	18.6441
	32.2058	11.4593	34.5462	18.5403
	93.7206	11.4464	34.5462	18.5403
	94.13	11.4367	134.928	18.5159
	91.5453	11.4294	149.649	18.3805
	49.2446	11.425	163.86	18.185
	80.2386	11.3797	117.203	18.0346
	61.1716	11.3732	81.2494	18.033
	91.7906	11.3717	44.8784	18
	127.595	11.3181	64.8062	17.9938
	61.1815	11.2764	64.8062	17.9938
	68.1507	11.2143	45.7134	17.9673
	104.622	11.1095	45.7134	17.9673
	122.672	11.0787	48.565	17.9402
	79.9018	11.0516	154.913	17.9343
	47.7972	11.0023	125.571	17.8744
	60.9849	10.9532	30.9979	17.8633
	168.033	10.937	30.9979	17.8633
	107.941	10.9265	42.0071	17.8475
	101.096	10.8892	162.645	17.7769
	151.638	10.8842	162.645	17.7769
	90.7094	10.8815	192.161	17.7456
	164.313	10.8794	41.8423	17.5376
	106.151	10.8467	169.472	17.4897
	159.831	10.7716	169.472	17.4897
	50.4877	10.7377	109.779	17.4462
	132.587	10.7057	109.779	17.4462
	78.259	10.6767	57.3165	17.3949
	150.94	10.6699	118.311	17.314
	93.0293	10.6677	65.1757	17.2997
	56.5403	10.6628	93.0029	17.1921
	141.426	10.6472	93.0029	17.1921
	147.765	10.5547	70.743	17.1182
	49.3394	10.5323	51.5601	17.1171
	49.2108	10.507	51.5601	17.1171
	115.196	10.4987	178.423	17.1016
	50.8634	10.4961	105.691	17.0992
	123.139	10.46	105.691	17.0992
	32.5733	10.4594	120.506	17.0807
	62.1591	10.4488	78.1072	17.0751
	97.9469	10.4377	124.883	16.9673
	59.6386	10.4257	64.8438	16.9667
	92.2173	10.4203	77.4547	16.8213
	75.9694	10.3133	105.435	16.804
	43.0507	10.2887	120.338	16.789
	70.0867	10.2859	120.338	16.789
	110.35	10.2255	123.194	16.758
	101.887	10.2098	56.3903	16.6754
	121.815	10.1811	99.7971	16.6726
	139.898	10.1667	99.7971	16.6726
	116.021	10.1568	184.354	16.5621
	91.234	10.1438	55.6152	16.5522
	39.4438	10.1261	139.674	16.4457
	110.536	10.1241	198.934	16.3297
	93.796	10.1173	120.703	15.9619
	91.8692	10.0799	185.671	15.9399
	72.2348	10.0616	185.671	15.9399
	166.028	10.0589	108.953	15.9251
	100.938	10.0534	134.713	15.8494
	126.703	10.024	54.2834	15.8124
	121.851	9.9869	44.9655	15.7964
	92.5379	9.98585	86.9311	15.7801
	100.248	9.9598	122.871	15.6735
	170.38	9.95418	101.494	15.6374
	114.477	9.92498	58.5309	15.5578
	82.0952	9.90626	52.1863	15.5571
	151.417	9.90319	88.695	15.5544
	50.2896	9.88617	68.2278	15.5478
	83.8504	9.87723	95.3249	15.4734
	129.322	9.86833	95.3249	15.4734
	63.423	9.85153	33.6805	15.407
	151.729	9.84328	129.256	15.3211
	86.8756	9.78547	194.892	15.2008
	140.079	9.78139	73.0947	15.1727
	38.3216	9.69928	60.3873	15.1342
	49.9191	9.67357	97.5633	15.0873
	37.9815	9.65989	143.806	15.0788
	127.348	9.61974	40.7265	15.0545
	104.038	9.606	88.583	15.0477
	139.344	9.58136	88.583	15.0477
	32.4266	9.52739	129.129	14.9518
	151.879	9.52325	77.4913	14.9495
	124.636	9.51277	130.49	14.9169
	63.7367	9.49917	130.49	14.9169
	106.07	9.48345	118.882	14.9024
	105.115	9.39067	118.882	14.9024
	157.589	9.32915	112.752	14.8953
	61.536	9.3098	184.074	14.8016
	97.0065	9.30531	74.7013	14.785
	36.9438	9.28839	134.041	14.5929
	40.6267	9.28116	106.156	14.5902
	35.4241	9.27918	106.156	14.5902
	138.871	9.27136	146.123	14.5161
	83.6288	9.27115	146.123	14.5161
	108.155	9.24301	98.1092	14.5058
	96.996	9.21551	98.1092	14.5058
	91.0549	9.21328	70.9175	14.3851
	120.756	9.1645	47.6414	14.2677
	140.091	9.11523	38.9686	14.2512
	141.912	9.11149	38.9686	14.2512
	152.563	9.08317	85.4214	14.2159
	118.354	9.0806	50.4568	14.2006
	103.7	9.06579	185.334	14.1966
	28.8716	9.03237	72.8424	14.1128
	95.7355	9.02806	66.254	13.9763
	90.9409	9.01101	66.254	13.9763
	82.8515	8.97206	187.565	13.9129
	80.0935	8.96992	42.5612	13.8964
	121.981	8.91662	42.5612	13.8964
	94.3717	8.88502	109.794	13.8717
	103.361	8.86671	109.794	13.8717
	47.2797	8.85425	94.785	13.8559
	116.289	8.81143	81.9431	13.8473
	92.5268	8.807	81.9431	13.8473
	99.8811	8.76604	59.4677	13.8025
	75.4185	8.74452	69.3898	13.798
	59.0286	8.71633	69.3898	13.798
	110.109	8.6688	74.8885	13.7203
	73.3043	8.66383	38.7512	13.6794
	120.149	8.63134	158.275	13.5683
	115.073	8.62096	83.3962	13.5429
	104.302	8.60853	74.1146	13.5358
	79.9064	8.59799	154.186	13.5263
	121.222	8.58385	154.186	13.5263
	57.7987	8.55472	85.9347	13.4147
	114.808	8.53592	91.3275	13.3442
	95.429	8.52461	90.1532	13.3235
	108.514	8.51803	88.5171	13.2738
	135.261	8.4862	88.5171	13.2738
	63.2878	8.48268	136.59	13.2714
	131.37	8.43503	136.59	13.2714
	114.651	8.38896	61.6516	13.2514
	76.8701	8.38001	61.6516	13.2514
	77.966	8.36081	86.3595	13.2371
	81.6102	8.35223	174.838	13.204
	128.982	8.30747	174.838	13.204
	107.698	8.29439	152.577	13.1892
	55.6085	8.21004	152.577	13.1892
	109.322	8.18765	88.1938	13.1825
	98.2903	8.16952	88.1938	13.1825
	29.8382	8.15953	133.528	13.1761
	66.6186	8.15211	176.926	13.0647
	39.9209	8.11955	79.0235	13.0126
	63.8203	8.10068	151.517	12.9067
	91.1546	8.09049	151.517	12.9067
	102.656	8.08696	69.9753	12.8251
	107.435	8.08139	69.9753	12.8251
	91.4652	8.08041	58.1121	12.8088
	93.8735	8.06298	77.8403	12.766
	58.8551	8.05806	62.9256	12.7593
	63.6236	8.04021	62.9256	12.7593
	75.9296	8.01429	156.267	12.7557
	87.9638	7.97458	59.4401	12.7336
	108.679	7.9333	90.3725	12.667
	72.4348	7.93316	157.27	12.6285
	36.1247	7.91112	148.082	12.5916
	30.6221	7.9051	40.5911	12.5855
	89.4177	7.90134	40.5911	12.5855
	37.3119	7.83075	111.889	12.4247
	85.7493	7.77585	111.889	12.4247
	104.04	7.75351	193.894	12.4007
	88.4882	7.65582	193.894	12.4007
	69.1962	7.62748	158.82	12.367
	85.4832	7.62377	158.82	12.367
	88.1851	7.61269	67.7438	12.3625
	105.103	7.55168	67.7438	12.3625
	105.453	7.54133	130.03	12.3545
	86.6837	7.37525	71.3689	12.2809
	125.797	6.87398	48.6285	12.2141
	159.663	6.83654	41.9218	12.0977
	80.4804	6.82036	158.326	12.0583
	78.1187	6.80392	158.326	12.0583
	28.3533	6.79431	164.051	11.9366
			48.6221	11.35
			131.962	11.3274
			89.772	11.3181
			196.262	11.3068
			84.1925	11.2657
			124.655	11.2087
			49.6342	11.1447
			53.0327	10.9595
			43.4798	10.9487
			43.4798	10.9487
			81.5933	10.9286
			48.4089	10.7567
			38.6717	10.3108
			38.6717	10.3108
			63.0183	10.094
			81.8092	9.35821

[truncated: 46 more sheets: Figure 3f, Figure 4a, Figure 4c, Figure 4d, Figure 4e, Figure 4f, Figure 5a, Figure 5b, Figure 5c, Figure 5d, Figre 5e, f, Figure 5g, Figure 6a, Figure 6b-e, Figure 6f, Figure 6g-i, Figure 7b, Figure 7c, Figure 7d, Figure 7e …]
